# Supplementary material for: The National Burden of Colorectal Cancer in the United States from 1990 to 2019
Source: Cancers (Basel). 2024 Jan 1;16(1):205. doi: 10.3390/cancers16010205 (PMC10778178; doi:10.3390/cancers16010205)
Supplement: Supplementary file 1 [file cancers-16-00205-s001.zip]

Archive with 1 entries (1 files):
- cancers-2787581-supplementary.pdf
